# Supplementary material for: Surpassing the 10% Efficiency Threshold in Perovskite-Inspired Indoor Photovoltaics
Source: ACS Energy Lett. 2025 Jun 25;10(7):3415–8. doi: 10.1021/acsenergylett.5c01472 (PMC12261317; doi:10.1021/acsenergylett.5c01472)
Supplement: Supplementary file 2 [file nz5c01472_si_002.xlsx]

## Sheet: 6500 K WLED 1000 lux
Wavelength (nm)	Spectral irradiance (W/m2/nm)
403	2.25477e-05
404	0.00014661
405	0.000227801
406	0.000217854
407	0.000229526
408	0.000286937
409	0.000298319
410	0.000212816
411	0.000163874
412	0.000191508
413	0.000244771
414	0.000351433
415	0.000433496
416	0.000464593
417	0.000553859
418	0.000762942
419	0.000964108
420	0.00114907
421	0.0013249
422	0.00148216
423	0.00165489
424	0.00185892
425	0.00213048
426	0.00253769
427	0.0029687
428	0.00344719
429	0.00396725
430	0.00456969
431	0.00522894
432	0.00599996
433	0.0067985
434	0.00765081
435	0.00861334
436	0.00978967
437	0.0110916
438	0.0126354
439	0.0143351
440	0.0163329
441	0.018435
442	0.0207346
443	0.0231375
444	0.0257348
445	0.0282395
446	0.0305716
447	0.0326974
448	0.034442
449	0.0358094
450	0.0364855
451	0.0366929
452	0.0360488
453	0.0350742
454	0.0335046
455	0.0316657
456	0.0293465
457	0.0269967
458	0.0245932
459	0.0223314
460	0.0203181
461	0.0184783
462	0.0169391
463	0.0155554
464	0.0144388
465	0.0134389
466	0.0126373
467	0.0118468
468	0.0110748
469	0.0103436
470	0.00968027
471	0.00899708
472	0.0082812
473	0.0076217
474	0.0070542
475	0.00654168
476	0.00611794
477	0.00575302
478	0.00548201
479	0.00524694
480	0.0050686
481	0.00494306
482	0.00489998
483	0.00486644
484	0.00484762
485	0.00484815
486	0.0048782
487	0.00493099
488	0.00501811
489	0.00512898
490	0.00527527
491	0.00543194
492	0.00560389
493	0.00581437
494	0.00608093
495	0.00637231
496	0.00669939
497	0.00702103
498	0.00733494
499	0.00767357
500	0.00804686
501	0.0084297
502	0.00882575
503	0.00923382
504	0.00965832
505	0.0100997
506	0.010564
507	0.0110542
508	0.0115793
509	0.0121075
510	0.0126401
511	0.0131811
512	0.013733
513	0.0142593
514	0.0147528
515	0.0152638
516	0.0157968
517	0.0163193
518	0.0168288
519	0.0172919
520	0.0176982
521	0.0180849
522	0.0184478
523	0.0187399
524	0.0189477
525	0.019084
526	0.0191362
527	0.019156
528	0.0191385
529	0.0190724
530	0.0189511
531	0.0187873
532	0.0185757
533	0.0183216
534	0.0180206
535	0.0177485
536	0.0175079
537	0.0172235
538	0.0168922
539	0.0166103
540	0.0163805
541	0.0161481
542	0.0159131
543	0.0157154
544	0.0155559
545	0.0153993
546	0.0152456
547	0.0150612
548	0.0148464
549	0.0146729
550	0.0145397
551	0.0144036
552	0.0142646
553	0.0141396
554	0.0140278
555	0.0139454
556	0.01389
557	0.0138511
558	0.0138274
559	0.0137528
560	0.013633
561	0.0135835
562	0.0135956
563	0.0135474
564	0.0134472
565	0.0133878
566	0.013363
567	0.0133525
568	0.0133538
569	0.0133642
570	0.0133821
571	0.0133742
572	0.0133456
573	0.0133906
574	0.0134933
575	0.0135073
576	0.0134531
577	0.0134212
578	0.013406
579	0.0134193
580	0.0134537
581	0.0135133
582	0.0135913
583	0.0136094
584	0.0135848
585	0.0135881
586	0.0136106
587	0.0136667
588	0.0137458
589	0.0137377
590	0.0136712
591	0.0136552
592	0.0136724
593	0.0136767
594	0.0136727
595	0.0135918
596	0.0134627
597	0.0134459
598	0.0134982
599	0.013471
600	0.013396
601	0.0133556
602	0.0133353
603	0.0133164
604	0.0132982
605	0.0132336
606	0.013143
607	0.0130586
608	0.0129777
609	0.0128905
610	0.0128001
611	0.0127418
612	0.0127003
613	0.0125851
614	0.0124323
615	0.0123158
616	0.0122173
617	0.0120814
618	0.0119273
619	0.0118112
620	0.011713
621	0.0115819
622	0.0114356
623	0.011318
624	0.0112132
625	0.0110463
626	0.0108525
627	0.0106529
628	0.010451
629	0.0102866
630	0.0101377
631	0.0100321
632	0.00994381
633	0.00977246
634	0.00956891
635	0.00941213
636	0.00927294
637	0.00916037
638	0.00905751
639	0.0088748
640	0.00866388
641	0.00850269
642	0.00835851
643	0.00814974
644	0.00791959
645	0.0078057
646	0.00772901
647	0.00759492
648	0.00744309
649	0.00729558
650	0.00714936
651	0.00699051
652	0.00682803
653	0.00670484
654	0.00659255
655	0.0064616
656	0.00632568
657	0.00612446
658	0.00590649
659	0.00584358
660	0.0058188
661	0.00567667
662	0.00550685
663	0.00538486
664	0.00527366
665	0.00509804
666	0.00490851
667	0.00476601
668	0.00463319
669	0.00450454
670	0.00437672
671	0.00428261
672	0.0041948
673	0.00413446
674	0.00407899
675	0.00392668
676	0.00375816
677	0.00358684
678	0.00341508
679	0.00345851
680	0.00353394
681	0.00337225
682	0.0031775
683	0.00312723
684	0.00309581
685	0.00298967
686	0.00287446
687	0.00273023
688	0.00258274
689	0.0024508
690	0.00232047
691	0.00235243
692	0.00239977
693	0.00236115
694	0.00231512
695	0.00225592
696	0.0021957
697	0.00214319
698	0.00209122
699	0.00201417
700	0.0019356
701	0.00186447
702	0.00179372
703	0.00181819
704	0.00184685
705	0.00175987
706	0.00166874
707	0.00159217
708	0.00151601
709	0.00140832
710	0.00130002
711	0.00130716
712	0.00131568
713	0.00135644
714	0.00139667
715	0.00126768
716	0.00114191
717	0.00128834
718	0.00143212
719	0.00144415
720	0.00144867
721	0.00118706
722	0.000940404
723	0.00110126
724	0.00124949
725	0.0011189
726	0.000989583
727	0.000883866
728	0.000794582
729	0.000965023
730	0.00111442
731	0.000974008
732	0.000845955
733	0.000868486
734	0.000879146
735	0.000760525
736	0.00065361
737	0.000661737
738	0.000671242
739	0.000693063
740	0.000713213
741	0.000719685
742	0.000728048
743	0.000750633
744	0.000749336
745	0.000582164
746	0.00044017
747	0.000460599
748	0.000479284
749	0.000487506
750	0.000494788
751	0.000496805
752	0.000530395
753	0.000729694
754	0.000873996
755	0.000747058
756	0.000636407
757	0.000601296
758	0.000582292
759	0.000633735
760	0.000664099
761	0.000607348
762	0.00049724
763	0.000178517
764	1.27727e-05
765	0.000413457
766	0.000636244
767	0.000233765
768	2.1488e-05
769	0.000444294
770	0.000674273
